# Supplementary material for: Temporal Dynamics of VEGFA-Induced VEGFR2/FAK Co-Localization Depend on SHB
Source: Cells. 2019 Dec 15;8(12):1645. doi: 10.3390/cells8121645 (PMC6953046; doi:10.3390/cells8121645)
Supplement: Supplementary file 1 [file cells-08-01645-s001.zip]

Archive with 5 entries (4 files):
- cells supplementary-655556 revised.pdf
- __MACOSX/
- __MACOSX/._cells supplementary-655556 revised.pdf
- 20180829 EC KO FAK Vegfr2 2 crop 2nd version (Converted).mov
- __MACOSX/._20180829 EC KO FAK Vegfr2 2 crop 2nd version (Converted).mov
